# Supplementary material for: Effects of Arbuscular Mycorrhizal Fungi on the Growth and Root Cell Ultrastructure of Eucalyptus grandis under Cadmium Stress
Source: J Fungi (Basel). 2023 Jan 19;9(2):140. doi: 10.3390/jof9020140 (PMC9964804; doi:10.3390/jof9020140)
Supplement: Supplementary file 1 [file jof-09-00140-s001.zip]

Archive with 1 entries (1 files):
- jof-2143806-supplementary.pdf
